# Supplementary material for: TPX2 upregulates MMP13 to promote the progression of lipopolysaccharide-induced osteoarthritis
Source: PeerJ. 2024 May 17;12:e17032. doi: 10.7717/peerj.17032 (PMC11104344; doi:10.7717/peerj.17032)
Supplement: Supplemental Information 7 [file peerj-12-17032-s007.txt]

install.packages("timeROC")

library(timeROC)

data <- data.frame(
  Gene = rep(c("OA", "Normal"), each = 8),
  NEK2 = c(29.04, 13.42, 13.69, 14.76, 75.66, 28.1, 16.75, 16.63, 20.66, 15.45, 11.19, 11.29, 13.38, 16.6, 11.51, 23.91)
)


surv_data <- with(data, Surv(rep(1:8, 2), event = as.numeric(Gene == "OA")))

roc_result <- timeROC(surv_data, data$NEK2)


plot(roc_result$roc, main = "timeROC Curve", col = "yellow", lwd = 2)

abline(a = 0, b = 1, lty = 2)

legend("bottomright", legend = "NEK2", col = "yellow", lwd = 2)
