# Supplementary material for: TPX2 upregulates MMP13 to promote the progression of lipopolysaccharide-induced osteoarthritis
Source: PeerJ. 2024 May 17;12:e17032. doi: 10.7717/peerj.17032 (PMC11104344; doi:10.7717/peerj.17032)
Supplement: Supplemental Information 10 [file peerj-12-17032-s010.zip]

Archive with 6 entries (4 files):
- Figure 3-hubgene GSEA/GSE204868/
- Figure 3-hubgene GSEA/GSE204868/TPX2.xlsx
- Figure 3-hubgene GSEA/GSE204868/U2AF2.xlsx
- Figure 3-hubgene GSEA/GSE52042/
- Figure 3-hubgene GSEA/GSE52042/TPX2.xlsx
- Figure 3-hubgene GSEA/GSE52042/U2AF2.xlsx
