# Supplementary material for: TPX2 upregulates MMP13 to promote the progression of lipopolysaccharide-induced osteoarthritis
Source: PeerJ. 2024 May 17;12:e17032. doi: 10.7717/peerj.17032 (PMC11104344; doi:10.7717/peerj.17032)
Supplement: Supplemental Information 10 [file peerj-12-17032-s010.zip › Figure 3-hubgene GSEA/GSE204868/U2AF2.xlsx]

## Sheet: Sheet1
Term	ES	NES	pvalue	FDR	FWER
PRION_DISEASES	-0.5365	-1.6924	0.0117	0.7887	0.36
GRAFT_VERSUS_HOST_DISEASE	-0.6256	-1.6269	0.0382	0.7611	0.53
CELL_ADHESION_MOLECULES_CAMS	-0.414	-1.5274	0.0411	1	0.778
COMPLEMENT_AND_COAGULATION_CASCADES	-0.416	-1.452	0.0428	1	0.888
BLADDER_CANCER	-0.3745	-1.3625	0.0725	1	0.965
RIBOFLAVIN_METABOLISM	0.5033	1.4155	0.0777	1	0.93
PANTOTHENATE_AND_COA_BIOSYNTHESIS	0.4621	1.3628	0.0871	1	0.972
NOD_LIKE_RECEPTOR_SIGNALING_PATHWAY	-0.4169	-1.3771	0.0898	1	0.957
OOCYTE_MEIOSIS	0.305	1.3182	0.0994	1	0.984
RENIN_ANGIOTENSIN_SYSTEM	0.4513	1.3375	0.1089	1	0.98
LEISHMANIA_INFECTION	-0.4629	-1.4518	0.1118	1	0.888
REGULATION_OF_AUTOPHAGY	0.3817	1.3124	0.1213	1	0.984
ADIPOCYTOKINE_SIGNALING_PATHWAY	-0.3869	-1.325	0.1346	0.9468	0.984
AXON_GUIDANCE	-0.3057	-1.2651	0.145	0.8586	0.993
APOPTOSIS	-0.332	-1.29	0.1459	0.9369	0.992
HEMATOPOIETIC_CELL_LINEAGE	-0.3464	-1.3034	0.1459	0.9911	0.992
SYSTEMIC_LUPUS_ERYTHEMATOSUS	-0.4814	-1.4287	0.1522	1	0.919
ALDOSTERONE_REGULATED_SODIUM_REABSORPTION	-0.334	-1.1948	0.1524	0.7516	0.998
RNA_POLYMERASE	-0.416	-1.3288	0.1549	0.9958	0.983
CYTOKINE_CYTOKINE_RECEPTOR_INTERACTION	-0.2738	-1.2121	0.1574	0.8537	0.998
UBIQUITIN_MEDIATED_PROTEOLYSIS	0.3277	1.3137	0.1643	1	0.984
MATURITY_ONSET_DIABETES_OF_THE_YOUNG	0.3923	1.2489	0.1654	1	0.993
ASTHMA	-0.5015	-1.375	0.1677	1	0.96
TYROSINE_METABOLISM	-0.376	-1.2511	0.1696	0.874	0.993
NITROGEN_METABOLISM	0.347	1.198	0.1747	1	0.998
GLYCOSAMINOGLYCAN_DEGRADATION	-0.5648	-1.3458	0.1802	1	0.974
ACUTE_MYELOID_LEUKEMIA	-0.3507	-1.2684	0.1804	0.9336	0.993
ARACHIDONIC_ACID_METABOLISM	-0.3777	-1.2673	0.1823	0.8919	0.993
SMALL_CELL_LUNG_CANCER	-0.3571	-1.2709	0.1848	0.9716	0.993
TYPE_I_DIABETES_MELLITUS	-0.4512	-1.3312	0.1887	1	0.982
JAK_STAT_SIGNALING_PATHWAY	-0.2849	-1.2003	0.1922	0.7585	0.998
CYTOSOLIC_DNA_SENSING_PATHWAY	-0.3214	-1.2012	0.1954	0.78	0.998
TYPE_II_DIABETES_MELLITUS	-0.3313	-1.1945	0.196	0.7302	0.998
ALLOGRAFT_REJECTION	-0.5107	-1.3667	0.2019	1	0.965
DRUG_METABOLISM_CYTOCHROME_P450	-0.3031	-1.1834	0.2058	0.686	0.999
INTESTINAL_IMMUNE_NETWORK_FOR_IGA_PRODUCTION	-0.4276	-1.299	0.2114	0.9519	0.992
B_CELL_RECEPTOR_SIGNALING_PATHWAY	-0.301	-1.2029	0.2177	0.8279	0.998
ALANINE_ASPARTATE_AND_GLUTAMATE_METABOLISM	0.3794	1.1849	0.2222	1	0.998
BIOSYNTHESIS_OF_UNSATURATED_FATTY_ACIDS	-0.3927	-1.1909	0.2397	0.7005	0.998
OLFACTORY_TRANSDUCTION	0.3008	1.1633	0.2412	1	1
ERBB_SIGNALING_PATHWAY	-0.2948	-1.1465	0.2453	0.7572	1
FC_GAMMA_R_MEDIATED_PHAGOCYTOSIS	-0.3643	-1.2496	0.2471	0.8431	0.993
GLYCOSAMINOGLYCAN_BIOSYNTHESIS_CHONDROITIN_SULFATE	-0.4846	-1.2297	0.2475	0.8178	0.996
PATHWAYS_IN_CANCER	-0.248	-1.1294	0.2476	0.7696	1
TOLL_LIKE_RECEPTOR_SIGNALING_PATHWAY	-0.3352	-1.2016	0.248	0.8047	0.998
AUTOIMMUNE_THYROID_DISEASE	-0.4084	-1.2466	0.25	0.8177	0.993
CHRONIC_MYELOID_LEUKEMIA	-0.3181	-1.1677	0.2644	0.7115	1
PRIMARY_BILE_ACID_BIOSYNTHESIS	0.4422	1.1734	0.2646	1	1
VALINE_LEUCINE_AND_ISOLEUCINE_BIOSYNTHESIS	0.5167	1.1909	0.2655	1	0.998
CHEMOKINE_SIGNALING_PATHWAY	-0.312	-1.1883	0.2663	0.6901	0.999
OTHER_GLYCAN_DEGRADATION	-0.5102	-1.2314	0.2767	0.8433	0.995
GLYCOSPHINGOLIPID_BIOSYNTHESIS_GANGLIO_SERIES	-0.5107	-1.2063	0.2806	0.8445	0.998
WNT_SIGNALING_PATHWAY	-0.2314	-1.0891	0.2819	0.8005	1
GAP_JUNCTION	-0.2548	-1.0946	0.2843	0.8197	1
ANTIGEN_PROCESSING_AND_PRESENTATION	-0.3348	-1.1443	0.2863	0.7452	1
PEROXISOME	0.3014	1.1305	0.2888	1	1
PROPANOATE_METABOLISM	0.4362	1.143	0.2949	1	1
N_GLYCAN_BIOSYNTHESIS	-0.3889	-1.1943	0.2955	0.7099	0.998
METABOLISM_OF_XENOBIOTICS_BY_CYTOCHROME_P450	-0.3031	-1.0943	0.3191	0.8028	1
REGULATION_OF_ACTIN_CYTOSKELETON	0.2296	1.0612	0.3194	1	1
RETINOL_METABOLISM	-0.3267	-1.1089	0.3196	0.8136	1
RENAL_CELL_CARCINOMA	-0.2832	-1.0867	0.3236	0.7912	1
PENTOSE_PHOSPHATE_PATHWAY	-0.3463	-1.085	0.3307	0.7795	1
EPITHELIAL_CELL_SIGNALING_IN_HELICOBACTER_PYLORI_INFECTION	-0.2903	-1.0998	0.3333	0.8219	1
OXIDATIVE_PHOSPHORYLATION	0.4628	1.1567	0.3405	1	1
TAURINE_AND_HYPOTAURINE_METABOLISM	-0.3911	-1.071	0.3463	0.7726	1
PENTOSE_AND_GLUCURONATE_INTERCONVERSIONS	-0.3604	-1.071	0.356	0.7877	1
LONG_TERM_POTENTIATION	0.3014	1.0845	0.3563	1	1
HYPERTROPHIC_CARDIOMYOPATHY_HCM	0.3849	1.0971	0.362	1	1
T_CELL_RECEPTOR_SIGNALING_PATHWAY	-0.2336	-1.0456	0.3654	0.7559	1
VASCULAR_SMOOTH_MUSCLE_CONTRACTION	-0.2748	-1.0634	0.3682	0.7506	1
ALZHEIMERS_DISEASE	0.3539	1.1035	0.3702	1	1
DORSO_VENTRAL_AXIS_FORMATION	-0.3463	-1.0643	0.3752	0.7765	1
NATURAL_KILLER_CELL_MEDIATED_CYTOTOXICITY	-0.269	-1.0469	0.3792	0.7657	1
GLYCINE_SERINE_AND_THREONINE_METABOLISM	-0.3391	-1.06	0.3824	0.7457	1
LEUKOCYTE_TRANSENDOTHELIAL_MIGRATION	-0.2663	-1.0437	0.3833	0.7475	1
SPHINGOLIPID_METABOLISM	-0.3854	-1.0821	0.393	0.7722	1
RIG_I_LIKE_RECEPTOR_SIGNALING_PATHWAY	-0.252	-1.0271	0.3992	0.7494	1
CALCIUM_SIGNALING_PATHWAY	0.2745	1.0458	0.4125	1	1
TGF_BETA_SIGNALING_PATHWAY	-0.2769	-1.0301	0.4226	0.7545	1
LYSOSOME	-0.3695	-1.0638	0.4274	0.7633	1
VALINE_LEUCINE_AND_ISOLEUCINE_DEGRADATION	0.3355	1.0227	0.4329	1	1
PANCREATIC_CANCER	-0.245	-1.0137	0.4494	0.7703	1
TERPENOID_BACKBONE_BIOSYNTHESIS	0.3769	1.0064	0.4563	1	1
GLIOMA	-0.2596	-1.0048	0.4564	0.7812	1
ONE_CARBON_POOL_BY_FOLATE	-0.3132	-0.9894	0.4594	0.807	1
VIRAL_MYOCARDITIS	-0.3081	-1.0302	0.4623	0.7668	1
MAPK_SIGNALING_PATHWAY	-0.2181	-0.9814	0.4764	0.8018	1
VEGF_SIGNALING_PATHWAY	-0.2484	-0.9789	0.4778	0.7963	1
NEUROTROPHIN_SIGNALING_PATHWAY	-0.2587	-0.9763	0.4809	0.7906	1
AMYOTROPHIC_LATERAL_SCLEROSIS_ALS	0.2376	0.9786	0.4843	1	1
HISTIDINE_METABOLISM	0.2781	0.9884	0.4887	1	1
BETA_ALANINE_METABOLISM	0.3542	0.9464	0.5	1	1
HUNTINGTONS_DISEASE	0.3	1.0167	0.5039	1	1
FOCAL_ADHESION	-0.2273	-0.9613	0.5049	0.8039	1
PROSTATE_CANCER	-0.2363	-0.9536	0.5068	0.811	1
NON_SMALL_CELL_LUNG_CANCER	-0.2439	-0.9839	0.5134	0.808	1
ENDOCYTOSIS	-0.2039	-0.9639	0.5256	0.809	1
NON_HOMOLOGOUS_END_JOINING	0.3566	0.9447	0.526	1	1
TRYPTOPHAN_METABOLISM	0.2587	0.9788	0.5275	1	1
PARKINSONS_DISEASE	0.4368	1.01	0.5341	1	1
TIGHT_JUNCTION	0.2647	0.9448	0.5425	1	1
STEROID_BIOSYNTHESIS	-0.3308	-0.9457	0.5438	0.7963	1
DILATED_CARDIOMYOPATHY	0.3258	0.9816	0.5465	1	1
ASCORBATE_AND_ALDARATE_METABOLISM	-0.3269	-0.9493	0.548	0.7983	1
GLYCEROLIPID_METABOLISM	-0.2559	-0.9017	0.5487	0.853	1
STEROID_HORMONE_BIOSYNTHESIS	-0.2547	-0.9512	0.5567	0.8051	1
FATTY_ACID_METABOLISM	-0.3489	-0.9271	0.5661	0.8291	1
HEDGEHOG_SIGNALING_PATHWAY	0.2268	0.9243	0.5775	1	1
PYRIMIDINE_METABOLISM	-0.2314	-0.9008	0.5776	0.8444	1
VIBRIO_CHOLERAE_INFECTION	-0.2583	-0.8896	0.5803	0.838	1
GLYCOSYLPHOSPHATIDYLINOSITOL_GPI_ANCHOR_BIOSYNTHESIS	-0.2663	-0.9019	0.591	0.8633	1
GLUTATHIONE_METABOLISM	-0.2709	-0.8997	0.5977	0.8365	1
ARRHYTHMOGENIC_RIGHT_VENTRICULAR_CARDIOMYOPATHY_ARVC	0.258	0.9313	0.598	1	1
CARDIAC_MUSCLE_CONTRACTION	0.4123	0.9489	0.6012	1	1
SPLICEOSOME	-0.285	-0.9168	0.6058	0.8407	1
PATHOGENIC_ESCHERICHIA_COLI_INFECTION	-0.2709	-0.8661	0.6176	0.8551	1
GLYCEROPHOSPHOLIPID_METABOLISM	-0.2324	-0.8841	0.6182	0.8391	1
DNA_REPLICATION	-0.2776	-0.8526	0.6212	0.862	1
ECM_RECEPTOR_INTERACTION	-0.2411	-0.8923	0.625	0.8422	1
NUCLEOTIDE_EXCISION_REPAIR	0.2276	0.8571	0.6586	1	1
LYSINE_DEGRADATION	-0.2353	-0.8649	0.6607	0.848	1
PROTEASOME	0.2433	0.7767	0.6613	1	1
MELANOMA	0.2165	0.9196	0.6674	1	1
ARGININE_AND_PROLINE_METABOLISM	-0.2472	-0.8472	0.6736	0.8627	1
BASE_EXCISION_REPAIR	-0.25	-0.8079	0.6824	0.897	1
BASAL_TRANSCRIPTION_FACTORS	0.2587	0.8105	0.6826	1	1
STARCH_AND_SUCROSE_METABOLISM	0.2707	0.8258	0.6893	1	1
FC_EPSILON_RI_SIGNALING_PATHWAY	-0.212	-0.8141	0.6955	0.9048	1
GLYCOSPHINGOLIPID_BIOSYNTHESIS_GLOBO_SERIES	-0.3017	-0.7687	0.6958	0.9061	1
CITRATE_CYCLE_TCA_CYCLE	0.3602	0.7966	0.705	1	1
GLYCOSAMINOGLYCAN_BIOSYNTHESIS_KERATAN_SULFATE	-0.3014	-0.8015	0.7096	0.8984	1
FOLATE_BIOSYNTHESIS	0.308	0.8195	0.7097	1	1
INSULIN_SIGNALING_PATHWAY	0.2202	0.8336	0.714	1	1
PPAR_SIGNALING_PATHWAY	-0.229	-0.7796	0.7143	0.9071	1
INOSITOL_PHOSPHATE_METABOLISM	0.2191	0.8288	0.716	1	1
MELANOGENESIS	-0.2012	-0.8837	0.7335	0.83	1
PROGESTERONE_MEDIATED_OOCYTE_MATURATION	0.2031	0.8204	0.736	1	1
ABC_TRANSPORTERS	0.2111	0.8493	0.7505	1	1
NICOTINATE_AND_NICOTINAMIDE_METABOLISM	0.2689	0.8253	0.7515	1	1
TASTE_TRANSDUCTION	-0.2282	-0.8094	0.7561	0.9038	1
SELENOAMINO_ACID_METABOLISM	-0.228	-0.7882	0.7595	0.9122	1
AMINOACYL_TRNA_BIOSYNTHESIS	0.2393	0.805	0.7599	1	1
PROTEIN_EXPORT	0.2455	0.6785	0.7635	1	1
CELL_CYCLE	0.2019	0.7985	0.7667	1	1
MTOR_SIGNALING_PATHWAY	0.2229	0.8157	0.7702	1	1
PHOSPHATIDYLINOSITOL_SIGNALING_SYSTEM	0.2014	0.8332	0.7735	1	1
PYRUVATE_METABOLISM	0.274	0.7254	0.7767	1	1
P53_SIGNALING_PATHWAY	-0.2244	-0.785	0.7826	0.9074	1
FRUCTOSE_AND_MANNOSE_METABOLISM	0.2382	0.7377	0.7879	1	1
LIMONENE_AND_PINENE_DEGRADATION	-0.3037	-0.7353	0.7881	0.9293	1
BUTANOATE_METABOLISM	0.2642	0.7375	0.7897	1	1
MISMATCH_REPAIR	0.2259	0.7053	0.795	1	1
BASAL_CELL_CARCINOMA	-0.2061	-0.8414	0.7957	0.8638	1
PROXIMAL_TUBULE_BICARBONATE_RECLAMATION	-0.2724	-0.7398	0.8086	0.932	1
NEUROACTIVE_LIGAND_RECEPTOR_INTERACTION	0.1848	0.8624	0.8169	1	1
PURINE_METABOLISM	-0.184	-0.7793	0.8225	0.8983	1
ETHER_LIPID_METABOLISM	-0.2317	-0.7234	0.8273	0.919	1
GNRH_SIGNALING_PATHWAY	0.1889	0.8067	0.8351	1	1
RIBOSOME	-0.1395	-0.57	0.8397	0.9706	1
O_GLYCAN_BIOSYNTHESIS	-0.2481	-0.7288	0.8425	0.9208	1
GLYCOSAMINOGLYCAN_BIOSYNTHESIS_HEPARAN_SULFATE	0.2254	0.6944	0.8491	1	1
HOMOLOGOUS_RECOMBINATION	0.1919	0.7629	0.8508	1	1
PRIMARY_IMMUNODEFICIENCY	-0.2117	-0.6641	0.8558	0.9582	1
ADHERENS_JUNCTION	-0.191	-0.7414	0.8733	0.9389	1
COLORECTAL_CANCER	-0.1795	-0.7034	0.8811	0.9355	1
CYSTEINE_AND_METHIONINE_METABOLISM	0.1981	0.7262	0.8842	1	1
THYROID_CANCER	-0.2064	-0.7008	0.8902	0.9296	1
GLYOXYLATE_AND_DICARBOXYLATE_METABOLISM	0.2734	0.6325	0.8943	1	1
PORPHYRIN_AND_CHLOROPHYLL_METABOLISM	0.2033	0.664	0.903	1	1
RNA_DEGRADATION	0.1901	0.6047	0.9041	0.9873	1
SULFUR_METABOLISM	-0.2877	-0.6024	0.91	0.9706	1
GLYCOSPHINGOLIPID_BIOSYNTHESIS_LACTO_AND_NEOLACTO_SERIES	0.2023	0.6949	0.913	1	1
LONG_TERM_DEPRESSION	-0.1726	-0.7312	0.9135	0.9262	1
CIRCADIAN_RHYTHM_MAMMAL	0.2351	0.5245	0.929	0.9942	1
AMINO_SUGAR_AND_NUCLEOTIDE_SUGAR_METABOLISM	0.1932	0.5686	0.9308	0.992	1
SNARE_INTERACTIONS_IN_VESICULAR_TRANSPORT	0.1865	0.6315	0.9316	1	1
VASOPRESSIN_REGULATED_WATER_REABSORPTION	0.1716	0.6431	0.9406	1	1
GALACTOSE_METABOLISM	-0.1977	-0.6193	0.9458	0.9681	1
GLYCOLYSIS_GLUCONEOGENESIS	0.189	0.6128	0.9511	0.997	1
LINOLEIC_ACID_METABOLISM	-0.19	-0.5924	0.9573	0.9677	1
DRUG_METABOLISM_OTHER_ENZYMES	-0.1712	-0.6221	0.959	0.975	1
NOTCH_SIGNALING_PATHWAY	-0.1602	-0.6413	0.9639	0.9692	1
ENDOMETRIAL_CANCER	0.1614	0.6188	0.9779	1	1
PHENYLALANINE_METABOLISM	0.1725	0.4465	0.998	0.9947	1
ALPHA_LINOLENIC_ACID_METABOLISM	-0.1661	-0.4582	1	0.9925	1
