# Supplementary material for: TPX2 upregulates MMP13 to promote the progression of lipopolysaccharide-induced osteoarthritis
Source: PeerJ. 2024 May 17;12:e17032. doi: 10.7717/peerj.17032 (PMC11104344; doi:10.7717/peerj.17032)
Supplement: Supplemental Information 10 [file peerj-12-17032-s010.zip › Figure 3-hubgene GSEA/GSE52042/TPX2.xlsx]

## Sheet: Sheet1
Term	ES	NES	pvalue	FDR	FWER
DNA_REPLICATION	0.7392	1.6168	0	0.2192	0.468
CELL_CYCLE	0.5265	1.6315	0	0.2388	0.383
SPLICEOSOME	0.4983	1.5508	0	0.3282	0.676
PURINE_METABOLISM	0.3953	1.3532	0	0.419	1
PYRIMIDINE_METABOLISM	0.3637	1.3623	0	0.4496	1
PENTOSE_PHOSPHATE_PATHWAY	0.6523	1.6339	0	0.4657	0.371
STARCH_AND_SUCROSE_METABOLISM	-0.5055	-1.4535	0	1	0.927
ABC_TRANSPORTERS	-0.5746	-1.3796	0	1	0.983
DRUG_METABOLISM_OTHER_ENZYMES	0.4931	1.3729	0.0203	0.4625	1
MISMATCH_REPAIR	0.6438	1.475	0.0204	0.3612	0.921
NUCLEOTIDE_EXCISION_REPAIR	0.5877	1.5118	0.0301	0.3406	0.821
MELANOGENESIS	-0.4394	-1.3606	0.0351	1	0.983
LYSOSOME	-0.3321	-1.1648	0.0494	1	1
CHRONIC_MYELOID_LEUKEMIA	-0.3664	-1.362	0.058	1	0.983
OOCYTE_MEIOSIS	0.4535	1.5358	0.0608	0.3207	0.733
BASAL_TRANSCRIPTION_FACTORS	0.473	1.3737	0.0647	0.4972	1
PATHOGENIC_ESCHERICHIA_COLI_INFECTION	0.4095	1.4228	0.067	0.4409	0.968
PROGESTERONE_MEDIATED_OOCYTE_MATURATION	0.4612	1.4867	0.0748	0.3722	0.912
UBIQUITIN_MEDIATED_PROTEOLYSIS	0.3238	1.3096	0.0768	0.462	1
PORPHYRIN_AND_CHLOROPHYLL_METABOLISM	0.5416	1.4099	0.0784	0.4033	0.968
P53_SIGNALING_PATHWAY	0.4455	1.3574	0.0796	0.4326	1
GLYOXYLATE_AND_DICARBOXYLATE_METABOLISM	0.4741	1.3	0.0809	0.4618	1
LONG_TERM_DEPRESSION	-0.3704	-1.2938	0.0854	1	1
ARACHIDONIC_ACID_METABOLISM	-0.4324	-1.2869	0.0889	1	1
TASTE_TRANSDUCTION	-0.5541	-1.3274	0.0926	1	1
OTHER_GLYCAN_DEGRADATION	-0.6298	-1.366	0.0946	1	0.983
BASAL_CELL_CARCINOMA	-0.5946	-1.4005	0.1026	1	0.983
HEMATOPOIETIC_CELL_LINEAGE	-0.4428	-1.2353	0.1118	0.9381	1
PROTEASOME	0.4429	1.4302	0.1132	0.4599	0.968
ARRHYTHMOGENIC_RIGHT_VENTRICULAR_CARDIOMYOPATHY_ARVC	-0.4793	-1.3442	0.1151	1	1
GLYCEROPHOSPHOLIPID_METABOLISM	-0.3688	-1.3303	0.117	1	1
NOD_LIKE_RECEPTOR_SIGNALING_PATHWAY	0.5272	1.3231	0.119	0.4681	1
DILATED_CARDIOMYOPATHY	-0.4823	-1.315	0.1207	1	1
PENTOSE_AND_GLUCURONATE_INTERCONVERSIONS	0.6701	1.285	0.1247	0.4934	1
ACUTE_MYELOID_LEUKEMIA	-0.4221	-1.4262	0.1279	1	0.964
CITRATE_CYCLE_TCA_CYCLE	0.394	1.4102	0.1299	0.4377	0.968
WNT_SIGNALING_PATHWAY	-0.3164	-1.2704	0.1325	0.9743	1
STEROID_HORMONE_BIOSYNTHESIS	0.5103	1.3155	0.134	0.4712	1
AMINOACYL_TRNA_BIOSYNTHESIS	0.5143	1.2651	0.1448	0.4863	1
CARDIAC_MUSCLE_CONTRACTION	-0.3203	-1.2148	0.1488	0.9564	1
HYPERTROPHIC_CARDIOMYOPATHY_HCM	-0.4296	-1.259	0.1619	0.9876	1
RNA_DEGRADATION	0.4166	1.2686	0.1647	0.5175	1
HEDGEHOG_SIGNALING_PATHWAY	-0.4824	-1.2823	0.166	0.9598	1
BETA_ALANINE_METABOLISM	0.5521	1.2352	0.167	0.5198	1
APOPTOSIS	0.3644	1.1828	0.1673	0.5616	1
PPAR_SIGNALING_PATHWAY	-0.4479	-1.2572	0.1761	0.9415	1
RIG_I_LIKE_RECEPTOR_SIGNALING_PATHWAY	0.4376	1.2675	0.1835	0.4984	1
AXON_GUIDANCE	-0.3139	-1.1249	0.1857	1	1
NEUROTROPHIN_SIGNALING_PATHWAY	0.282	1.1116	0.1914	0.6325	1
VALINE_LEUCINE_AND_ISOLEUCINE_BIOSYNTHESIS	0.5165	1.2627	0.1968	0.4747	1
PHENYLALANINE_METABOLISM	-0.5361	-1.1735	0.1985	1	1
HUNTINGTONS_DISEASE	0.2779	1.2397	0.1987	0.5203	1
RIBOSOME	0.4309	1.3702	0.1996	0.4458	1
CYSTEINE_AND_METHIONINE_METABOLISM	0.3922	1.1817	0.2016	0.5491	1
VASCULAR_SMOOTH_MUSCLE_CONTRACTION	-0.3617	-1.1018	0.211	1	1
NOTCH_SIGNALING_PATHWAY	-0.3711	-1.191	0.2171	1	1
HOMOLOGOUS_RECOMBINATION	0.3971	1.1528	0.2199	0.6072	1
OLFACTORY_TRANSDUCTION	-0.508	-1.2161	0.2257	0.9917	1
PANTOTHENATE_AND_COA_BIOSYNTHESIS	0.5079	1.2102	0.2258	0.5726	1
BASE_EXCISION_REPAIR	0.3415	1.184	0.2293	0.5733	1
BLADDER_CANCER	-0.3638	-1.1036	0.2392	1	1
LINOLEIC_ACID_METABOLISM	0.472	1.1904	0.2418	0.5715	1
INSULIN_SIGNALING_PATHWAY	-0.3171	-1.1322	0.2606	1	1
COLORECTAL_CANCER	0.3594	1.0939	0.2607	0.6605	1
RNA_POLYMERASE	0.4	1.1909	0.2684	0.5882	1
AMINO_SUGAR_AND_NUCLEOTIDE_SUGAR_METABOLISM	0.2906	1.1519	0.2792	0.5959	1
PYRUVATE_METABOLISM	0.3139	1.1383	0.2873	0.6179	1
INTESTINAL_IMMUNE_NETWORK_FOR_IGA_PRODUCTION	-0.449	-1.0601	0.2875	0.9997	1
BIOSYNTHESIS_OF_UNSATURATED_FATTY_ACIDS	-0.4676	-1.1253	0.2988	1	1
ECM_RECEPTOR_INTERACTION	-0.4646	-1.2404	0.3004	0.9682	1
MAPK_SIGNALING_PATHWAY	-0.2808	-1.0478	0.3168	1	1
GNRH_SIGNALING_PATHWAY	-0.3331	-1.1215	0.3215	1	1
PROTEIN_EXPORT	0.4418	1.2039	0.3348	0.5713	1
NEUROACTIVE_LIGAND_RECEPTOR_INTERACTION	-0.3512	-1.1077	0.3512	1	1
GLIOMA	-0.3252	-1.0916	0.3516	1	1
TGF_BETA_SIGNALING_PATHWAY	-0.316	-1.0606	0.3586	1	1
GLYCOSPHINGOLIPID_BIOSYNTHESIS_LACTO_AND_NEOLACTO_SERIES	0.4604	1.1367	0.3642	0.6064	1
VALINE_LEUCINE_AND_ISOLEUCINE_DEGRADATION	0.3581	1.1276	0.365	0.6099	1
TERPENOID_BACKBONE_BIOSYNTHESIS	0.4559	1.0421	0.375	0.7613	1
GLYCOSAMINOGLYCAN_BIOSYNTHESIS_CHONDROITIN_SULFATE	-0.4487	-1.0683	0.3803	1	1
NATURAL_KILLER_CELL_MEDIATED_CYTOTOXICITY	-0.3133	-1.0112	0.3895	1	1
CIRCADIAN_RHYTHM_MAMMAL	-0.5346	-1.0852	0.4022	1	1
RIBOFLAVIN_METABOLISM	-0.3859	-1.0806	0.4111	1	1
GLYCOLYSIS_GLUCONEOGENESIS	0.3479	1.0049	0.4138	0.7809	1
EPITHELIAL_CELL_SIGNALING_IN_HELICOBACTER_PYLORI_INFECTION	0.3037	1.04	0.417	0.7506	1
ASTHMA	-0.6288	-1.1076	0.4274	1	1
GLYCINE_SERINE_AND_THREONINE_METABOLISM	0.3498	0.9543	0.4353	0.8286	1
CALCIUM_SIGNALING_PATHWAY	-0.3345	-1.0372	0.4488	1	1
AUTOIMMUNE_THYROID_DISEASE	-0.4436	-1.0144	0.4551	1	1
CELL_ADHESION_MOLECULES_CAMS	-0.3145	-1.0135	0.4742	1	1
SNARE_INTERACTIONS_IN_VESICULAR_TRANSPORT	-0.2731	-0.9703	0.4776	1	1
AMYOTROPHIC_LATERAL_SCLEROSIS_ALS	0.3061	0.9561	0.4819	0.8409	1
GALACTOSE_METABOLISM	-0.299	-0.9823	0.4842	1	1
METABOLISM_OF_XENOBIOTICS_BY_CYTOCHROME_P450	-0.3294	-0.9936	0.4933	1	1
VIBRIO_CHOLERAE_INFECTION	0.3415	1.0354	0.4934	0.7449	1
ETHER_LIPID_METABOLISM	-0.4436	-1.0162	0.4958	1	1
ONE_CARBON_POOL_BY_FOLATE	0.4911	1.0436	0.4978	0.774	1
OXIDATIVE_PHOSPHORYLATION	0.2441	1.0204	0.4989	0.7635	1
PRIMARY_BILE_ACID_BIOSYNTHESIS	-0.4814	-0.9264	0.5091	1	1
CYTOKINE_CYTOKINE_RECEPTOR_INTERACTION	-0.2876	-0.9275	0.5108	1	1
TYROSINE_METABOLISM	-0.3768	-0.9179	0.5112	1	1
MTOR_SIGNALING_PATHWAY	0.2849	0.976	0.5135	0.8082	1
GLYCOSYLPHOSPHATIDYLINOSITOL_GPI_ANCHOR_BIOSYNTHESIS	0.2877	0.9358	0.5149	0.8387	1
GLYCOSAMINOGLYCAN_BIOSYNTHESIS_KERATAN_SULFATE	-0.4279	-0.993	0.515	1	1
PROPANOATE_METABOLISM	0.3262	0.897	0.5172	0.843	1
SYSTEMIC_LUPUS_ERYTHEMATOSUS	-0.3826	-0.9479	0.5175	1	1
GRAFT_VERSUS_HOST_DISEASE	-0.4433	-0.9729	0.5199	1	1
GLYCOSPHINGOLIPID_BIOSYNTHESIS_GANGLIO_SERIES	-0.4239	-0.9923	0.5242	1	1
THYROID_CANCER	-0.2993	-0.962	0.5257	1	1
PEROXISOME	0.2409	0.919	0.5326	0.8496	1
ALPHA_LINOLENIC_ACID_METABOLISM	-0.4166	-0.9102	0.5385	1	1
ASCORBATE_AND_ALDARATE_METABOLISM	0.3882	0.9514	0.54	0.8193	1
ALANINE_ASPARTATE_AND_GLUTAMATE_METABOLISM	0.3354	0.9863	0.5516	0.8124	1
ALLOGRAFT_REJECTION	-0.3672	-0.8625	0.554	1	1
BUTANOATE_METABOLISM	0.2885	0.9804	0.5679	0.8138	1
SPHINGOLIPID_METABOLISM	0.2733	0.8855	0.57	0.8528	1
LIMONENE_AND_PINENE_DEGRADATION	0.3735	0.9242	0.5791	0.8502	1
REGULATION_OF_AUTOPHAGY	0.3151	0.8556	0.5801	0.8369	1
PRIMARY_IMMUNODEFICIENCY	-0.3526	-0.9336	0.5875	1	1
DRUG_METABOLISM_CYTOCHROME_P450	0.2932	0.8659	0.6041	0.8564	1
ALZHEIMERS_DISEASE	0.1839	0.8984	0.6217	0.854	1
PARKINSONS_DISEASE	0.1812	0.8804	0.6231	0.8517	1
SULFUR_METABOLISM	0.3519	0.8744	0.6248	0.8527	1
LEISHMANIA_INFECTION	-0.3492	-0.8834	0.6355	1	1
FC_GAMMA_R_MEDIATED_PHAGOCYTOSIS	-0.2472	-0.899	0.6383	1	1
COMPLEMENT_AND_COAGULATION_CASCADES	-0.3571	-0.9378	0.6396	1	1
TIGHT_JUNCTION	0.2296	0.9003	0.6511	0.8641	1
PRION_DISEASES	0.2664	0.8622	0.6549	0.8381	1
CHEMOKINE_SIGNALING_PATHWAY	-0.2389	-0.8781	0.6605	1	1
MELANOMA	-0.2681	-0.8629	0.6624	1	1
RETINOL_METABOLISM	0.3215	0.81	0.6688	0.8756	1
FRUCTOSE_AND_MANNOSE_METABOLISM	0.2305	0.8344	0.6769	0.855	1
ALDOSTERONE_REGULATED_SODIUM_REABSORPTION	-0.326	-0.8185	0.6806	0.9832	1
TYPE_II_DIABETES_MELLITUS	-0.3164	-0.9051	0.6869	1	1
FC_EPSILON_RI_SIGNALING_PATHWAY	0.2658	0.9075	0.6911	0.8654	1
TOLL_LIKE_RECEPTOR_SIGNALING_PATHWAY	0.2467	0.8094	0.6944	0.8642	1
RENIN_ANGIOTENSIN_SYSTEM	-0.4327	-0.8384	0.6946	0.9935	1
FOLATE_BIOSYNTHESIS	0.3467	0.7654	0.6976	0.8838	1
NON_SMALL_CELL_LUNG_CANCER	-0.2667	-0.8437	0.7004	1	1
ADIPOCYTOKINE_SIGNALING_PATHWAY	-0.2896	-0.8703	0.7114	1	1
VASOPRESSIN_REGULATED_WATER_REABSORPTION	0.25	0.845	0.724	0.8482	1
HISTIDINE_METABOLISM	-0.3009	-0.8326	0.7248	0.9924	1
PROSTATE_CANCER	-0.2491	-0.7877	0.7287	0.9781	1
LEUKOCYTE_TRANSENDOTHELIAL_MIGRATION	-0.2412	-0.8808	0.7316	1	1
FOCAL_ADHESION	-0.2288	-0.8318	0.745	0.9807	1
GLUTATHIONE_METABOLISM	-0.2785	-0.7739	0.7485	0.9621	1
CYTOSOLIC_DNA_SENSING_PATHWAY	0.2533	0.8653	0.7495	0.8444	1
GLYCOSPHINGOLIPID_BIOSYNTHESIS_GLOBO_SERIES	-0.3444	-0.7661	0.7601	0.9504	1
ADHERENS_JUNCTION	-0.2551	-0.8928	0.7738	1	1
DORSO_VENTRAL_AXIS_FORMATION	-0.2856	-0.7627	0.7803	0.9447	1
ARGININE_AND_PROLINE_METABOLISM	0.2078	0.7885	0.7914	0.8878	1
ENDOMETRIAL_CANCER	-0.2538	-0.7852	0.7963	0.9569	1
JAK_STAT_SIGNALING_PATHWAY	-0.2437	-0.8084	0.7984	0.9916	1
RENAL_CELL_CARCINOMA	-0.2469	-0.7969	0.7992	0.9982	1
GLYCOSAMINOGLYCAN_DEGRADATION	-0.3142	-0.7419	0.8026	0.931	1
T_CELL_RECEPTOR_SIGNALING_PATHWAY	0.2165	0.7514	0.804	0.8913	1
SELENOAMINO_ACID_METABOLISM	-0.2438	-0.7525	0.8094	0.9481	1
NICOTINATE_AND_NICOTINAMIDE_METABOLISM	0.3038	0.7875	0.8188	0.8784	1
ENDOCYTOSIS	-0.2231	-0.8424	0.8201	1	1
N_GLYCAN_BIOSYNTHESIS	-0.2071	-0.742	0.8248	0.9411	1
REGULATION_OF_ACTIN_CYTOSKELETON	-0.215	-0.786	0.8327	0.968	1
GAP_JUNCTION	0.2054	0.8134	0.8333	0.8823	1
NON_HOMOLOGOUS_END_JOINING	-0.3472	-0.7126	0.8534	0.9113	1
O_GLYCAN_BIOSYNTHESIS	0.28	0.6722	0.8538	0.9459	1
SMALL_CELL_LUNG_CANCER	-0.2196	-0.7938	0.8578	0.9898	1
LONG_TERM_POTENTIATION	-0.2447	-0.828	0.8595	0.9759	1
GLYCOSAMINOGLYCAN_BIOSYNTHESIS_HEPARAN_SULFATE	-0.2812	-0.7251	0.8611	0.9176	1
FATTY_ACID_METABOLISM	-0.2309	-0.6512	0.8649	0.9494	1
ANTIGEN_PROCESSING_AND_PRESENTATION	0.2044	0.6463	0.8677	0.9565	1
PROXIMAL_TUBULE_BICARBONATE_RECLAMATION	-0.2582	-0.7225	0.8686	0.9103	1
NITROGEN_METABOLISM	0.2967	0.7144	0.872	0.9215	1
TYPE_I_DIABETES_MELLITUS	-0.2755	-0.6315	0.8722	0.9512	1
PATHWAYS_IN_CANCER	-0.2134	-0.8409	0.8826	1	1
GLYCEROLIPID_METABOLISM	0.226	0.6972	0.887	0.9277	1
INOSITOL_PHOSPHATE_METABOLISM	-0.2065	-0.6657	0.8962	0.9433	1
TRYPTOPHAN_METABOLISM	-0.2402	-0.7906	0.8975	0.9841	1
VEGF_SIGNALING_PATHWAY	-0.2143	-0.7702	0.8996	0.9563	1
PANCREATIC_CANCER	0.2263	0.7764	0.9014	0.8826	1
LYSINE_DEGRADATION	-0.2073	-0.739	0.9068	0.9242	1
B_CELL_RECEPTOR_SIGNALING_PATHWAY	0.1924	0.618	0.9102	0.9644	1
VIRAL_MYOCARDITIS	-0.2158	-0.6825	0.9119	0.9372	1
STEROID_BIOSYNTHESIS	0.2476	0.5613	0.9195	0.9776	1
PHOSPHATIDYLINOSITOL_SIGNALING_SYSTEM	-0.2156	-0.7487	0.9295	0.9432	1
ERBB_SIGNALING_PATHWAY	-0.1988	-0.727	0.9336	0.9254	1
MATURITY_ONSET_DIABETES_OF_THE_YOUNG	-0.2667	-0.5133	0.9423	0.9903	1
