# Supplementary material for: TPX2 upregulates MMP13 to promote the progression of lipopolysaccharide-induced osteoarthritis
Source: PeerJ. 2024 May 17;12:e17032. doi: 10.7717/peerj.17032 (PMC11104344; doi:10.7717/peerj.17032)
Supplement: Supplemental Information 10 [file peerj-12-17032-s010.zip › Figure 3-hubgene GSEA/GSE52042/U2AF2.xlsx]

## Sheet: Sheet1
Term	ES	NES	pvalue	FDR	FWER
NOD_LIKE_RECEPTOR_SIGNALING_PATHWAY	0.589	1.5019	0	0.7097	0.841
GLYCOSAMINOGLYCAN_BIOSYNTHESIS_KERATAN_SULFATE	-0.7005	-1.5636	0	1	0.599
P53_SIGNALING_PATHWAY	0.4967	1.5122	0	1	0.79
PEROXISOME	0.3942	1.4924	0.0259	0.5114	0.87
BASE_EXCISION_REPAIR	0.4156	1.4399	0.0264	0.4645	0.964
PANCREATIC_CANCER	0.3893	1.3387	0.0308	0.4562	1
NEUROTROPHIN_SIGNALING_PATHWAY	0.3571	1.4137	0.032	0.4058	0.987
APOPTOSIS	0.3816	1.2468	0.0337	0.4872	1
HOMOLOGOUS_RECOMBINATION	0.4944	1.4526	0.0396	0.5141	0.925
T_CELL_RECEPTOR_SIGNALING_PATHWAY	0.4182	1.4196	0.0469	0.4622	0.987
B_CELL_RECEPTOR_SIGNALING_PATHWAY	0.4261	1.3775	0.0471	0.4347	0.987
PROTEASOME	0.4548	1.4623	0.0538	0.5379	0.899
RIBOSOME	0.4922	1.5046	0.0541	0.8985	0.828
GLYOXYLATE_AND_DICARBOXYLATE_METABOLISM	0.4969	1.3697	0.0558	0.393	0.987
VEGF_SIGNALING_PATHWAY	0.3809	1.3757	0.0567	0.4142	0.987
TERPENOID_BACKBONE_BIOSYNTHESIS	0.6737	1.4985	0.0585	0.5769	0.853
COLORECTAL_CANCER	0.4964	1.5197	0.0601	1	0.766
NUCLEOTIDE_EXCISION_REPAIR	0.5501	1.4139	0.063	0.436	0.987
PRION_DISEASES	0.4046	1.3206	0.0651	0.4727	1
STEROID_BIOSYNTHESIS	-0.6308	-1.4283	0.083	1	0.974
SMALL_CELL_LUNG_CANCER	-0.3522	-1.2688	0.0832	1	1
FC_EPSILON_RI_SIGNALING_PATHWAY	0.409	1.3746	0.0846	0.3957	0.987
TOLL_LIKE_RECEPTOR_SIGNALING_PATHWAY	0.428	1.4422	0.0848	0.5112	0.964
O_GLYCAN_BIOSYNTHESIS	-0.4986	-1.2349	0.0877	1	1
PORPHYRIN_AND_CHLOROPHYLL_METABOLISM	0.53	1.3958	0.0918	0.436	0.987
PURINE_METABOLISM	0.3651	1.2548	0.0983	0.4783	1
GRAFT_VERSUS_HOST_DISEASE	0.613	1.3874	0.0994	0.431	0.987
TYPE_I_DIABETES_MELLITUS	0.6181	1.4388	0.0996	0.4294	0.964
NOTCH_SIGNALING_PATHWAY	-0.4448	-1.4258	0.102	1	0.974
JAK_STAT_SIGNALING_PATHWAY	0.3577	1.1917	0.1033	0.5762	1
PENTOSE_PHOSPHATE_PATHWAY	0.5098	1.285	0.1045	0.5184	1
PYRIMIDINE_METABOLISM	0.324	1.2115	0.1144	0.5404	1
RENAL_CELL_CARCINOMA	0.4002	1.2809	0.1293	0.513	1
NON_HOMOLOGOUS_END_JOINING	0.6231	1.2931	0.1314	0.5131	1
ONE_CARBON_POOL_BY_FOLATE	0.5996	1.2617	0.1537	0.5178	1
GLYCOSAMINOGLYCAN_BIOSYNTHESIS_CHONDROITIN_SULFATE	-0.5348	-1.2782	0.1543	1	1
RENIN_ANGIOTENSIN_SYSTEM	0.6359	1.2294	0.1738	0.5193	1
BASAL_CELL_CARCINOMA	-0.5124	-1.2139	0.1764	1	1
SPLICEOSOME	0.4264	1.3196	0.1789	0.4564	1
FRUCTOSE_AND_MANNOSE_METABOLISM	0.3221	1.1761	0.1799	0.5605	1
UBIQUITIN_MEDIATED_PROTEOLYSIS	0.2849	1.1612	0.1848	0.5867	1
ALLOGRAFT_REJECTION	0.5636	1.3269	0.1884	0.4713	1
ECM_RECEPTOR_INTERACTION	-0.471	-1.2639	0.1928	1	1
LYSOSOME	-0.3211	-1.1154	0.2012	1	1
PROGESTERONE_MEDIATED_OOCYTE_MATURATION	0.3983	1.2657	0.2016	0.5211	1
ETHER_LIPID_METABOLISM	-0.552	-1.2592	0.2037	1	1
EPITHELIAL_CELL_SIGNALING_IN_HELICOBACTER_PYLORI_INFECTION	0.3602	1.2213	0.2107	0.5285	1
PRIMARY_BILE_ACID_BIOSYNTHESIS	-0.6483	-1.2804	0.2107	1	1
NITROGEN_METABOLISM	0.4883	1.1801	0.2127	0.592	1
STARCH_AND_SUCROSE_METABOLISM	-0.4088	-1.158	0.2156	1	1
CYSTEINE_AND_METHIONINE_METABOLISM	0.3778	1.1445	0.2159	0.6045	1
DRUG_METABOLISM_OTHER_ENZYMES	0.4319	1.1784	0.2189	0.5695	1
ENDOCYTOSIS	-0.3004	-1.129	0.2207	1	1
OOCYTE_MEIOSIS	0.3332	1.1337	0.2252	0.6185	1
LEUKOCYTE_TRANSENDOTHELIAL_MIGRATION	-0.3043	-1.1213	0.2253	1	1
INSULIN_SIGNALING_PATHWAY	-0.3369	-1.2017	0.2345	1	1
AUTOIMMUNE_THYROID_DISEASE	0.5404	1.2571	0.2352	0.4864	1
MATURITY_ONSET_DIABETES_OF_THE_YOUNG	0.5845	1.159	0.2468	0.5793	1
CELL_CYCLE	0.4053	1.2576	0.2505	0.5006	1
ARACHIDONIC_ACID_METABOLISM	-0.4028	-1.1865	0.251	1	1
TIGHT_JUNCTION	0.2746	1.0993	0.2521	0.644	1
DNA_REPLICATION	0.5808	1.2591	0.253	0.5105	1
MISMATCH_REPAIR	0.5628	1.2726	0.2656	0.521	1
CALCIUM_SIGNALING_PATHWAY	-0.3681	-1.146	0.2658	1	1
ANTIGEN_PROCESSING_AND_PRESENTATION	0.3529	1.11	0.2684	0.6425	1
VALINE_LEUCINE_AND_ISOLEUCINE_BIOSYNTHESIS	0.4826	1.1789	0.279	0.5814	1
TASTE_TRANSDUCTION	-0.4733	-1.1307	0.2969	1	1
CYTOSOLIC_DNA_SENSING_PATHWAY	0.3183	1.0704	0.3004	0.6748	1
N_GLYCAN_BIOSYNTHESIS	-0.306	-1.1089	0.306	1	1
GLYCINE_SERINE_AND_THREONINE_METABOLISM	0.4099	1.1125	0.3075	0.6494	1
GLYCEROPHOSPHOLIPID_METABOLISM	-0.3233	-1.1595	0.308	1	1
MELANOGENESIS	-0.3663	-1.1455	0.3141	1	1
GLYCOSPHINGOLIPID_BIOSYNTHESIS_GANGLIO_SERIES	-0.4941	-1.1175	0.3247	1	1
WNT_SIGNALING_PATHWAY	-0.2688	-1.0739	0.3313	1	1
CARDIAC_MUSCLE_CONTRACTION	-0.2788	-1.0688	0.3412	1	1
LONG_TERM_DEPRESSION	-0.3065	-1.0843	0.3455	1	1
GLYCOSAMINOGLYCAN_DEGRADATION	-0.459	-1.0939	0.3465	1	1
RNA_DEGRADATION	0.3281	1.0319	0.3597	0.7353	1
RIG_I_LIKE_RECEPTOR_SIGNALING_PATHWAY	0.3664	1.0362	0.3602	0.7364	1
GLUTATHIONE_METABOLISM	0.3523	1.0071	0.3649	0.7274	1
CITRATE_CYCLE_TCA_CYCLE	-0.2953	-1.0821	0.3667	1	1
PROPANOATE_METABOLISM	0.414	1.1301	0.3752	0.6179	1
REGULATION_OF_ACTIN_CYTOSKELETON	-0.2844	-1.0423	0.3758	1	1
ADIPOCYTOKINE_SIGNALING_PATHWAY	-0.3505	-1.0454	0.3789	1	1
SELENOAMINO_ACID_METABOLISM	0.3537	1.0986	0.3819	0.6347	1
VIRAL_MYOCARDITIS	0.3357	1.0902	0.3883	0.6443	1
ERBB_SIGNALING_PATHWAY	0.2783	1.0212	0.3892	0.7196	1
RNA_POLYMERASE	0.3815	1.1026	0.3898	0.649	1
GLYCOSPHINGOLIPID_BIOSYNTHESIS_GLOBO_SERIES	-0.4576	-1.0223	0.3909	1	1
FOCAL_ADHESION	-0.275	-0.9998	0.4247	1	1
AMYOTROPHIC_LATERAL_SCLEROSIS_ALS	0.307	0.9636	0.4271	0.7461	1
SPHINGOLIPID_METABOLISM	0.2886	0.9514	0.435	0.7428	1
AXON_GUIDANCE	-0.2886	-1.0288	0.4416	1	1
GALACTOSE_METABOLISM	0.3127	1.0213	0.4469	0.7314	1
BUTANOATE_METABOLISM	0.2985	1.0107	0.4494	0.7326	1
HEDGEHOG_SIGNALING_PATHWAY	0.3637	0.9927	0.4718	0.7272	1
PRIMARY_IMMUNODEFICIENCY	0.36	0.9641	0.4752	0.756	1
GLIOMA	-0.3019	-1.0001	0.4775	1	1
ARRHYTHMOGENIC_RIGHT_VENTRICULAR_CARDIOMYOPATHY_ARVC	-0.3791	-1.037	0.4781	1	1
LEISHMANIA_INFECTION	0.3979	0.9884	0.4784	0.7272	1
SYSTEMIC_LUPUS_ERYTHEMATOSUS	0.4062	1.0027	0.479	0.7266	1
OLFACTORY_TRANSDUCTION	-0.4368	-1.0466	0.4821	1	1
PYRUVATE_METABOLISM	0.2733	0.999	0.4835	0.7214	1
ADHERENS_JUNCTION	0.2821	0.9838	0.4846	0.7268	1
VALINE_LEUCINE_AND_ISOLEUCINE_DEGRADATION	0.331	1.0446	0.4941	0.7294	1
BETA_ALANINE_METABOLISM	0.4272	0.9565	0.4941	0.7439	1
GLYCOSYLPHOSPHATIDYLINOSITOL_GPI_ANCHOR_BIOSYNTHESIS	-0.2876	-0.9716	0.4969	1	1
GNRH_SIGNALING_PATHWAY	-0.2875	-0.9547	0.501	1	1
ASTHMA	0.5961	1.026	0.502	0.7351	1
OTHER_GLYCAN_DEGRADATION	-0.505	-1.0711	0.5041	1	1
ACUTE_MYELOID_LEUKEMIA	-0.2667	-0.9051	0.5078	1	1
THYROID_CANCER	-0.3241	-1.0178	0.5103	1	1
VASCULAR_SMOOTH_MUSCLE_CONTRACTION	-0.3274	-0.9946	0.5214	1	1
DILATED_CARDIOMYOPATHY	-0.3519	-0.948	0.5302	1	1
RIBOFLAVIN_METABOLISM	0.3384	0.9414	0.5325	0.738	1
FOLATE_BIOSYNTHESIS	-0.4225	-0.9166	0.5522	1	1
INTESTINAL_IMMUNE_NETWORK_FOR_IGA_PRODUCTION	-0.3777	-0.8741	0.5526	0.9853	1
NEUROACTIVE_LIGAND_RECEPTOR_INTERACTION	-0.3203	-0.9765	0.572	1	1
PATHOGENIC_ESCHERICHIA_COLI_INFECTION	0.2452	0.882	0.5722	0.8329	1
ABC_TRANSPORTERS	-0.4001	-0.9604	0.5804	1	1
CELL_ADHESION_MOLECULES_CAMS	-0.3076	-0.9844	0.5806	1	1
BASAL_TRANSCRIPTION_FACTORS	0.3207	0.9425	0.5837	0.7459	1
PHOSPHATIDYLINOSITOL_SIGNALING_SYSTEM	-0.2616	-0.9191	0.5888	1	1
FC_GAMMA_R_MEDIATED_PHAGOCYTOSIS	-0.2472	-0.9092	0.5888	1	1
PATHWAYS_IN_CANCER	0.2397	0.9506	0.5902	0.7344	1
VIBRIO_CHOLERAE_INFECTION	-0.2763	-0.8647	0.5915	0.9699	1
CHRONIC_MYELOID_LEUKEMIA	-0.2532	-0.9309	0.6132	1	1
MAPK_SIGNALING_PATHWAY	0.2468	0.9083	0.6315	0.7958	1
ALZHEIMERS_DISEASE	-0.182	-0.8947	0.6365	1	1
CIRCADIAN_RHYTHM_MAMMAL	-0.419	-0.8382	0.6373	0.9774	1
NICOTINATE_AND_NICOTINAMIDE_METABOLISM	0.3723	0.9604	0.6397	0.7449	1
CYTOKINE_CYTOKINE_RECEPTOR_INTERACTION	0.2745	0.8684	0.6468	0.838	1
PARKINSONS_DISEASE	0.1762	0.8676	0.6469	0.8288	1
TYPE_II_DIABETES_MELLITUS	-0.3237	-0.9149	0.6507	1	1
AMINO_SUGAR_AND_NUCLEOTIDE_SUGAR_METABOLISM	0.2259	0.875	0.6531	0.8344	1
NON_SMALL_CELL_LUNG_CANCER	-0.2768	-0.8771	0.6619	0.9974	1
ALANINE_ASPARTATE_AND_GLUTAMATE_METABOLISM	0.2977	0.8494	0.6653	0.8286	1
NATURAL_KILLER_CELL_MEDIATED_CYTOTOXICITY	0.2617	0.8338	0.6667	0.8491	1
GLYCOLYSIS_GLUCONEOGENESIS	0.2884	0.8272	0.6667	0.8527	1
STEROID_HORMONE_BIOSYNTHESIS	-0.306	-0.7861	0.6667	0.9579	1
GAP_JUNCTION	-0.2183	-0.8802	0.668	1	1
GLYCOSAMINOGLYCAN_BIOSYNTHESIS_HEPARAN_SULFATE	-0.3395	-0.8667	0.6688	0.9836	1
REGULATION_OF_AUTOPHAGY	0.3051	0.818	0.6785	0.8603	1
PROSTATE_CANCER	0.2766	0.8616	0.6825	0.8287	1
TRYPTOPHAN_METABOLISM	0.2739	0.9029	0.6835	0.7957	1
SULFUR_METABOLISM	0.3419	0.8589	0.6844	0.8224	1
FATTY_ACID_METABOLISM	0.2825	0.7876	0.6876	0.8836	1
BIOSYNTHESIS_OF_UNSATURATED_FATTY_ACIDS	-0.351	-0.832	0.6978	0.9762	1
AMINOACYL_TRNA_BIOSYNTHESIS	0.3162	0.7772	0.7179	0.8867	1
COMPLEMENT_AND_COAGULATION_CASCADES	-0.3347	-0.8819	0.7231	1	1
HEMATOPOIETIC_CELL_LINEAGE	-0.3049	-0.8544	0.7311	0.975	1
DORSO_VENTRAL_AXIS_FORMATION	-0.3147	-0.8269	0.7352	0.9709	1
ALDOSTERONE_REGULATED_SODIUM_REABSORPTION	0.3238	0.8019	0.7355	0.8792	1
ASCORBATE_AND_ALDARATE_METABOLISM	0.3075	0.7447	0.7549	0.899	1
LYSINE_DEGRADATION	-0.2244	-0.8133	0.7598	0.969	1
HYPERTROPHIC_CARDIOMYOPATHY_HCM	-0.2525	-0.7306	0.7673	0.967	1
LIMONENE_AND_PINENE_DEGRADATION	0.317	0.7655	0.7707	0.8943	1
METABOLISM_OF_XENOBIOTICS_BY_CYTOCHROME_P450	-0.2519	-0.7647	0.7747	0.9354	1
CHEMOKINE_SIGNALING_PATHWAY	-0.2276	-0.849	0.7748	0.9676	1
INOSITOL_PHOSPHATE_METABOLISM	-0.2196	-0.7079	0.7782	0.9566	1
HUNTINGTONS_DISEASE	0.1763	0.791	0.7849	0.8873	1
PENTOSE_AND_GLUCURONATE_INTERCONVERSIONS	-0.3663	-0.695	0.7938	0.947	1
PPAR_SIGNALING_PATHWAY	-0.272	-0.7706	0.8209	0.9558	1
VASOPRESSIN_REGULATED_WATER_REABSORPTION	-0.2272	-0.792	0.8385	0.9754	1
ALPHA_LINOLENIC_ACID_METABOLISM	-0.3547	-0.7909	0.8545	0.9625	1
PHENYLALANINE_METABOLISM	-0.3327	-0.7174	0.8548	0.9697	1
LONG_TERM_POTENTIATION	-0.238	-0.8206	0.863	0.97	1
OXIDATIVE_PHOSPHORYLATION	0.1751	0.7084	0.8647	0.9217	1
MELANOMA	-0.2413	-0.7681	0.8696	0.9453	1
HISTIDINE_METABOLISM	-0.2535	-0.7146	0.8727	0.9594	1
BLADDER_CANCER	-0.2563	-0.772	0.8757	0.9668	1
TYROSINE_METABOLISM	-0.2745	-0.661	0.8873	0.9693	1
RETINOL_METABOLISM	0.2695	0.6492	0.8889	0.9597	1
LINOLEIC_ACID_METABOLISM	0.2983	0.7652	0.8908	0.8853	1
PROXIMAL_TUBULE_BICARBONATE_RECLAMATION	-0.2365	-0.6569	0.8946	0.9594	1
PROTEIN_EXPORT	0.177	0.4795	0.9061	0.9951	1
ENDOMETRIAL_CANCER	0.2377	0.7318	0.9256	0.9045	1
ARGININE_AND_PROLINE_METABOLISM	0.1818	0.6889	0.9259	0.9327	1
TGF_BETA_SIGNALING_PATHWAY	-0.2068	-0.7014	0.932	0.9522	1
PANTOTHENATE_AND_COA_BIOSYNTHESIS	0.2195	0.5198	0.9481	0.9983	1
GLYCOSPHINGOLIPID_BIOSYNTHESIS_LACTO_AND_NEOLACTO_SERIES	-0.2454	-0.6003	0.9595	0.9733	1
GLYCEROLIPID_METABOLISM	-0.1988	-0.6048	0.9724	0.9831	1
MTOR_SIGNALING_PATHWAY	-0.2356	-0.8089	0.9732	0.9632	1
DRUG_METABOLISM_CYTOCHROME_P450	-0.1774	-0.5178	0.9738	0.9895	1
SNARE_INTERACTIONS_IN_VESICULAR_TRANSPORT	0.1855	0.6445	0.9741	0.954	1
