# Supplementary material for: TPX2 upregulates MMP13 to promote the progression of lipopolysaccharide-induced osteoarthritis
Source: PeerJ. 2024 May 17;12:e17032. doi: 10.7717/peerj.17032 (PMC11104344; doi:10.7717/peerj.17032)
Supplement: Supplemental Information 11 [file peerj-12-17032-s011.zip]

Archive with 6 entries (4 files):
- Figure 4-hubgene ROC/GSE206848/
- Figure 4-hubgene ROC/GSE206848/TPX2.xlsx
- Figure 4-hubgene ROC/GSE206848/U2AF2.xlsx
- Figure 4-hubgene ROC/GSE52042/
- Figure 4-hubgene ROC/GSE52042/TPX2.xlsx
- Figure 4-hubgene ROC/GSE52042/U2AF2.xlsx
