# Supplementary material for: TPX2 upregulates MMP13 to promote the progression of lipopolysaccharide-induced osteoarthritis
Source: PeerJ. 2024 May 17;12:e17032. doi: 10.7717/peerj.17032 (PMC11104344; doi:10.7717/peerj.17032)
Supplement: Supplemental Information 11 [file peerj-12-17032-s011.zip › Figure 4-hubgene ROC/GSE206848/TPX2.xlsx]

## Sheet: Sheet1
Gene	TPX2
OA	38.4
OA	21.55
OA	13.73
OA	8.19
OA	48.09
OA	25.37
OA	19.33
OA	16.12
OA	20.15
Normal	11.77
Normal	9.63
Normal	12.64
Normal	11.66
Normal	9.26
Normal	10.26
Normal	14.77
