# Supplementary material for: TPX2 upregulates MMP13 to promote the progression of lipopolysaccharide-induced osteoarthritis
Source: PeerJ. 2024 May 17;12:e17032. doi: 10.7717/peerj.17032 (PMC11104344; doi:10.7717/peerj.17032)
Supplement: Supplemental Information 11 [file peerj-12-17032-s011.zip › Figure 4-hubgene ROC/GSE206848/U2AF2.xlsx]

## Sheet: Sheet1
Gene	U2AF2
OA	529.47
OA	402.38
OA	278.98
OA	505.39
OA	395.18
OA	480.48
OA	315.83
OA	354.39
OA	283.89
Normal	273.84
Normal	325.86
Normal	281.22
Normal	264.04
Normal	325.22
Normal	266.99
Normal	211.38
