# Supplementary material for: TPX2 upregulates MMP13 to promote the progression of lipopolysaccharide-induced osteoarthritis
Source: PeerJ. 2024 May 17;12:e17032. doi: 10.7717/peerj.17032 (PMC11104344; doi:10.7717/peerj.17032)
Supplement: Supplemental Information 11 [file peerj-12-17032-s011.zip › Figure 4-hubgene ROC/GSE52042/TPX2.xlsx]

## Sheet: Sheet1
Gene	TPX2
Osteoarthritis	2.82985
Osteoarthritis	2.45771
Osteoarthritis	2.77109
Osteoarthritis	3.30102
Control	1.22241
Control	1.58947
Control	2.58511
Control	1.82796
