# Supplementary material for: TPX2 upregulates MMP13 to promote the progression of lipopolysaccharide-induced osteoarthritis
Source: PeerJ. 2024 May 17;12:e17032. doi: 10.7717/peerj.17032 (PMC11104344; doi:10.7717/peerj.17032)
Supplement: Supplemental Information 11 [file peerj-12-17032-s011.zip › Figure 4-hubgene ROC/GSE52042/U2AF2.xlsx]

## Sheet: Sheet1
Gene	U2AF2
Osteoarthritis	0.849901
Osteoarthritis	1.09366
Osteoarthritis	0.764158
Osteoarthritis	1.02623
Control	0.550712
Control	0.651039
Control	0.561239
Control	0.577526
